# Supplementary material for: TDP-43 Proteinopathy Causes Broad Metabolic Alterations including TCA Cycle Intermediates and Dopamine Levels in Drosophila Models of ALS
Source: Metabolites. 2022 Jan 21;12(2):101. doi: 10.3390/metabo12020101 (PMC8876928; doi:10.3390/metabo12020101)
Supplement: Supplementary file 1 [file metabolites-12-00101-s001.zip]

Archive with 2 entries (2 files):
- Loganthan et al, Table S1_R1.xlsx
- Supplemental Figure S1 and legend.pdf
